# Supplementary material for: Predicting repeat power ability through common field assessments: is repeat power ability a unique physical quality?
Source: PeerJ. 2024 Jan 23;12:e16788. doi: 10.7717/peerj.16788 (PMC10812577; doi:10.7717/peerj.16788)
Supplement: Supplemental Information 1 — Raw data for all assessments [file peerj-12-16788-s001.csv]

Participant	Body Mass (kg)	Half Squat Predicted 1RM (kg)	Relative Half Squat Predicted 1RM (kg/kg)	IRT2 Level	IRT2 Distance (m)	IRT2 VO2 Max	RSA 1	RSA 2	RSA 3	RSA 4	RSA 5	RSA 6	RSA Total Time	Best Time	Ideal Time	RSA Avg of 6 Trials	RSA % Decrement	10m Avg. Sprint Time (s)	30m Avg. Sprint Time (s)	40m Avg. Sprint Time (s)	Avg. Max Vel. (m.s)	30-40m Split Time	Best 10m Sprint Time	Best 30m Sprint Time	Best 40m Sprint Time	Max 30-40m Velocity	IMTP Peak Force (N)	IMTP Relative Peak Force (N/N)	CMJ Height (cm)	CMJ Power (W)	CMJ Relative Power (W/kg)	LCMJ20 (%)
1	85.79	179	2.09	20.4	600	53.5	7.14	7.06	7.32	7.34	7.35	7.64	43.85	7.06	42.36	7.31	3.5	1.88	4.3	5.45	8.7	1.15	1.75	4.02	5.07	9.5	3022	3.57	37.9	4537	52.7	27.61
2	74.86	157	2.1	21.6	1000	58.9	6.72	6.77	6.89	7	7.11	7.54	42.03	6.72	40.32	7	4.2	1.75	4.07	5.17	9.1	1.1	1.75	4.07	5.17	9.1	3487	4.63	42.3	4519	59.1	29.7
3	81.76	195	2.39	22.1	1120	60.5	6.61	6.73	6.72	6.75	6.78	6.69	40.28	6.61	39.66	6.71	1.6	1.74	3.97	5.02	9.5	1.05	1.69	3.97	5.02	9.5	3719	4.69	40.9	4565	56.1	25.5
4	74.93	201	2.68	21.7	1040	59.4	6.66	6.66	6.8	6.84	6.91	7.05	40.92	6.66	39.96	6.82	2.4	1.74	4.03	5.13	9.1	1.1	1.74	4.03	5.13	9.5	3429	4.58	46.4	4745	62.1	20.64
5	81.78	201	2.46	21.1	800	56.2	6.63	6.75	6.76	6.86	6.9	6.84	40.74	6.63	39.78	6.79	2.4	1.72	3.94	4.99	9.5	1.05	1.71	3.94	4.99	21.7	3545	4.46	45.9	5035	62.3	24.21
6	79.92	179	2.24	20.3	560	52.9	7.37	7.27	7.28	7.33	7.56	7.61	44.42	7.27	43.62	7.4	1.8	2.05	4.53	5.7	8.5	1.17	1.93	4.43	5.63	8.5	3065	3.83	36.7	4563	56.2	23.9
7	68.79	157	2.28	20.3	560	52.9	7.11	7.16	7.28	7.39	7.47	7.61	44.02	7.11	42.66	7.34	3.2	1.88	4.39	5.62	8.1	1.23	1.84	4.39	5.62	8.1	3156	4.64	36.3	3776	54.6	26.57
8	87.9	174	1.98	20.3	560	52.9	6.93	6.85	7.05	7.26	7.45	7.58	43.12	6.85	41.1	7.19	4.9	1.83	4.21	5.33	8.9	1.12	1.83	4.21	5.33	9	3512	4.1	42.1	5042	57.8	34.99
9	81.19	190	2.34	21.2	840	56.7	6.77	6.9	6.89	6.95	7.1	7.13	41.74	6.77	40.62	6.96	2.8	1.75	4.11	5.22	9	1.11	1.71	4.04	5.16	9.1	3566	4.52	41.9	4524	56	26.7
10	77.55	201	2.59	22.1	1120	60.5	6.94	6.94	6.98	7.18	7.17	7.13	42.34	6.94	41.64	7.06	1.7	1.87	4.27	5.4	8.8	1.13	1.81	4.2	5.34	8.8	3173	4.27	40.6	4351	57.6	28.25
